# Supplementary material for: Personalised bactericidal combination regimens against carbapenem-resistant Pseudomonas aeruginosa
Source: Commun Med (Lond). 2025 Aug 5;5:334. doi: 10.1038/s43856-025-01022-2 (PMC12325961; doi:10.1038/s43856-025-01022-2)
Supplement: Supplementary file 3 — Supplementary Data 1-4 [file 43856_2025_1022_MOESM3_ESM.xlsx]

## Sheet: Supplementary data 1
Supplementary data 1. Phenotypic and genotypic characteristics of 66 CRPA isolates
				Minimum inhibitory concentrations (mg/L)													Resistace genes and mutations (AMRFinder)
Case	Site	SRA accession no	DTR phenotype	Amikacin	Levofloxacin	Aztreonam	Cefepime	Piperacillin/ tazobactam	Imipenem	Meropenem	Doripenem	Ceftazidime/ avibactam	Ceftolozane/ tazobactam	Polymyxin B	Fosfomycn	Sequence Type	Carbapenemase	aac(3)-Ic	aac(3)-Id	aac(3)-IId	aac(6')-Ib	aac(6')-Ib3	aac(6')-Ib4	aac(6')-Il	aadA1	aadA11	aadA2	aadA6	ant(2'')-Ia	ant(4')-IIb	aph(3'')-Ib	aph(3')-IIb	aph(3')-Ia	aph(3')-XV	aph(6)-Id	arr	blaCARB	blaCTX-M-1	blaGES-1	blaLCR-1	blaOXA-10 variants	blaOXA-50	blaPAC-1	blaPDC	catB	cmlA	crpP	dfr	floR
S007	Pleural fluid	SRR12669003	Y	64	32	16	128	128	64	64	64	128	128	1	32	308	blaNDM-1	-	aac(3)-Id	-	-	-	-	aac(6')-Il	-	aadA11*	-	-	-	-	aph(3'')-Ib	aph(3')-IIb	-	-	aph(6)-Id	-	-	-	-	-	-	blaOXA-488	-	blaPDC-19a	catB7*	-	crpP*	dfrB5	-
S009	Blood	SRR12669001	N	64	32	8	128	128	64	64	64	128	128	1	64	308	blaNDM-1	-	aac(3)-Id	-	-	-	-	aac(6')-Il	-	aadA11*	-	-	-	-	aph(3'')-Ib	aph(3')-IIb	-	-	aph(6)-Id	-	-	-	-	-	-	blaOXA-488	-	blaPDC-19a	catB7*	-	crpP*	dfrB5	floR
S011	Blood	SRR12669000	Y	128	32	64	128	128	64	64	64	128	128	1	64	773	blaVIM-2	-	-	-	-	aac(6')-Ib3	-	-	aadA1	-	-	-	-	-	-	aph(3')-IIb	-	-	-	arr-2	-	-	-	-	blaOXA-10,blaOXA-10	blaOXA-395	-	blaPDC-16	catB7*	cmlA5	-	dfrB2	-
S013	Bone	SRR12668999	Y	32	32	64	128	128	64	64	64	128	128	1	2048	235	blaIMP-43	aac(3)-Ic	-	-	aac(6')-Ib	aac(6')-Ib3	-	-	aadA1	-	aadA2	aadA6	-	-	-	aph(3')-IIb*	-	-	-	-	-	-	-	-	blaOXA-10	blaOXA-488	-	blaPDC-35	catB7*	-	-	dfrA14	-
S015	Lung	SRR12668998	Y	128	32	64	128	128	64	64	64	128	128	2	128	316	blaNDM-1	-	-	aac(3)-IId	-	-	-	-	aadA1	-	-	-	-	ant(4')-IIb*	-	aph(3')-IIb*	-	-	-	-	-	blaCTX-M-15	-	-	blaOXA-10	blaOXA-395	-	blaPDC-36	catB7*	-	crpP*,crpP*	dfrA14	-
S018	Pleural fluid	SRR12669046	Y	64	32	16	128	128	64	64	64	64	128	2	32	308	blaNDM-1	-	aac(3)-Id	-	-	-	-	aac(6')-Il	-	aadA11*	-	-	-	-	aph(3'')-Ib	aph(3')-IIb	-	-	aph(6)-Id	-	-	-	-	-	-	blaOXA-488	-	blaPDC-19a	catB7*	-	crpP*	dfrB5	floR
S019	Blood	SRR12669044	Y	64	32	64	128	128	64	64	64	128	128	1	2048	235	blaIMP-7	-	-	-	-	aac(6')-Ib3	-	-	-	-	aadA2	-	-	-	-	aph(3')-IIb*	-	-	-	-	-	-	-	-	-	-	-	blaPDC-35	catB7*	-	crpP*	-	-
S020	Sputum	SRR12669042	Y	128	32	64	128	128	64	64	64	64	128	1	64	235	blaGES-5	-	-	-	-	-	aac(6')-Ib4	-	-	-	-	aadA6	-	-	-	aph(3')-IIb*	-	aph(3')-XV	-	-	-	-	-	-	-	blaOXA-488	-	blaPDC-35	catB7*	-	-	-	-
S021	Blood	SRR12669041	Y	128	32	64	128	128	64	64	64	128	128	1	64	357	blaVIM-2	-	aac(3)-Id	-	aac(6')-Ib	-	-	-	-	-	-	-	ant(2'')-Ia	-	aph(3'')-Ib	aph(3')-IIb	aph(3')-Ia	-	aph(6)-Id	-	-	-	-	blaLCR-1	blaOXA-10	blaOXA-846	blaPAC-1	blaPDC-11	-	-	crpP*	dfrB5	-
S022	Blood	SRR12669040	Y	8	32	64	128	128	64	64	64	128	128	1	32	235	blaIMP-1	-	-	-	-	-	aac(6')-Ib4,aac(6')-Ib4	-	-	-	-	aadA6	-	-	-	aph(3')-IIb*	-	-	-	-	-	-	-	-	-	blaOXA-488	-	blaPDC-35	catB7*	-	crpP*	-	-
S023	Liver abscess	SRR12669037	N	4	0.5	64	64	128	16	32	8	8	8	1	64	606	-	-	-	-	-	-	-	-	-	-	-	-	-	-	-	aph(3')-IIb*	-	-	-	-	-	-	-	-	-	blaOXA-488	-	blaPDC-30	catB7*	-	crpP*	-	-
S026	Left heel	SRR12669036	Y	64	32	16	128	128	64	64	64	128	128	1	32	308	blaNDM-1	-	aac(3)-Id	-	-	-	-	aac(6')-Il	-	aadA11*	-	-	-	-	aph(3'')-Ib	aph(3')-IIb	-	-	aph(6)-Id	-	-	-	-	-	blaOXA*	-	-	blaPDC-19a	catB7*	-	crpP*,crpP*	dfrB5	floR
S028	Blood	SRR12669033	Y	128	32	64	128	64	64	64	64	128	128	2	64	235	blaIMP-1	-	-	-	-	-	aac(6')-Ib4,aac(6')-Ib4	-	-	-	-	aadA6	-	-	-	aph(3')-IIb*	-	-	-	-	-	-	-	-	-	blaOXA-488	-	blaPDC-35	catB7*	-	crpP*	-	-
S034	Sputum	SRR13396689	Y	8	32	64	64	32	32	64	32	16	2	1	64	316	-	-	-	-	-	-	-	-	-	-	-	-	-	-	-	aph(3')-IIb*	-	-	-	-	-	-	-	-	-	blaOXA-395	-	blaPDC-36	catB7*	-	crpP*	-	-
S035	Urine	SRR12669031	Y	16	16	64	128	128	32	64	64	128	32	0.5	256	1666	-	-	-	-	-	-	-	-	-	-	-	-	-	-	-	aph(3')-IIb*	-	-	-	-	-	-	-	-	-	blaOXA-494	-	blaPDC-3	catB7*	-	crpP*	-	-
S037	Sputum	SRR13396687	Y	128	32	32	64	128	32	16	16	128	128	2	2048	244	blaVIM-6	-	-	-	-	-	aac(6')-Ib4	-	-	-	-	-	-	-	aph(3')-IIb*	-	-	-	-	-	-	-	-	-	-	-	-	-	-	-	crpP*	-	-
S038	Toe wound	SRR13396686	Y	8	32	32	128	64	8	64	64	128	128	2	64	235	blaIMP-1	-	-	-	-	-	aac(6')-Ib4	-	-	-	-	aadA6	-	-	-	aph(3')-IIb*	-	-	-	-	-	-	-	-	-	blaOXA-488	-	blaPDC-35	catB7*	-	crpP*	-	-
S039	Pleural fluid	SRR13396685	Y	4	32	64	32	128	8	8	8	16	16	2	64	244	-	-	-	-	-	-	-	-	-	-	-	-	-	-	-	aph(3')-IIb	-	-	-	-	-	-	-	-	-	blaOXA-847	-	blaPDC-5	catB7	-	crpP*	-	-
S042	Urine	SRR13435703	Y	64	32	32	128	128	64	64	64	128	128	2	2048	308	blaNDM-1	-	aac(3)-Id	-	-	-	-	aac(6')-Il	-	aadA11*	-	-	-	-	aph(3'')-Ib	aph(3')-IIb	-	-	aph(6)-Id	-	-	-	-	-	-	blaOXA-488	-	blaPDC-19a	catB7*	-	crpP*,crpP*	dfrB5	floR
S045	Sputum	SRR13396684	Y	8	32	32	128	64	32	4	8	64	16	2	1	179	-	-	-	-	-	-	aac(6')-Ib4	-	-	-	-	-	-	-	-	aph(3')-IIb*	aph(3')-Ia	-	-	-	-	-	-	-	blaOXA-14	blaOXA-396	-	blaPDC-8	catB7*	-	crpP*,crpP*	dfrA14	-
S046	Urine	SRR13396680	Y	64	32	16	128	128	64	64	64	128	128	1	64	308	blaNDM-1	-	aac(3)-Id	-	-	-	-	aac(6')-Il	-	aadA11*	-	-	-	-	aph(3'')-Ib	aph(3')-IIb	-	-	aph(6)-Id	-	-	-	-	-	-	blaOXA-488	-	blaPDC-19a	catB7*	-	crpP*	dfrB5	floR
S047	Bone	SRR13414676	N	4	32	8	16	128	8	8	8	4	4	2	128	620	-	-	-	-	aac(6')-Ib	-	-	-	aadA1	-	-	-	-	-	-	aph(3')-IIb	-	-	-	-	-	-	-	-	blaOXA-10	blaOXA-1022	-	blaPDC-12	catB7*	-	-	dfrA14	-
S051	Blood	SRR13396678	Y	64	32	32	128	128	64	64	64	128	128	4	64	308	blaNDM-1	-	aac(3)-Id	-	-	-	-	aac(6')-Il	-	aadA11*	-	-	-	-	aph(3'')-Ib	aph(3')-IIb	-	-	aph(6)-Id	-	-	-	-	-	-	blaOXA-488	-	blaPDC-19a	catB7*	-	crpP*	dfrB5	floR
S052	Bone	SRR13414674	Y	8	32	64	32	128	32	16	8	8	4	1	8	Novel	-	-	-	-	aac(6')-Ib	-	-	-	-	-	-	-	-	-	-	-	-	-	-	-	blaCARB-2	-	-	-	-	-	-	blaPDC-62	-	-	crpP*	-	-
S053	Sputum	SRR13396677	Y	64	32	16	128	128	64	64	64	128	128	2	64	308	blaNDM-1	-	aac(3)-Id	-	-	-	-	aac(6')-Il	-	aadA11*	-	-	-	-	aph(3'')-Ib	aph(3')-IIb	-	-	aph(6)-Id	-	-	-	-	-	-	blaOXA-488	-	blaPDC-19a	catB7*	-	crpP*	dfrB5	floR
S053A	Sputum	SRR33819390	Y	32	32	64	128	128	64	64	64	128	128	2	64	308	blaNDM-1	-	aac(3)-Id	-	-	-	-	aac(6')-Il	-	aadA11*	-	-	-	-	aph(3'')-Ib	aph(3')-IIb	-	-	aph(6)-Id	-	-	-	-	-	-	blaOXA-488	-	blaPDC-19a	catB7*	-	crpP*	dfrB5	floR
S054	Knee joint	SRR13396676	Y	64	32	16	128	128	64	64	64	128	128	1	64	308	blaNDM-1	-	aac(3)-Id	-	-	-	-	aac(6')-Il	-	aadA11*	-	-	-	-	aph(3'')-Ib	aph(3')-IIb	-	-	aph(6)-Id	-	-	-	-	-	-	blaOXA-488	-	blaPDC-19a	catB7*	-	crpP*	dfrB5	floR
S055	Sacral wound	SRR13396675	Y	64	32	16	128	128	64	64	64	128	128	1	128	308	blaNDM-1	-	aac(3)-Id*	-	-	-	-	aac(6')-Il	-	aadA11*	-	-	-	-	aph(3'')-Ib	aph(3')-IIb	-	-	aph(6)-Id	-	-	-	-	-	-	blaOXA-488	-	blaPDC-19a	catB7*	-	crpP*	dfrB5	floR
S056	Blood	SRR13396674	N	64	32	8	128	64	64	64	64	4	16	4	64	235	blaGES-5	-	-	-	-	-	aac(6')-Ib4	-	-	-	-	aadA6	-	-	-	aph(3')-IIb*	-	aph(3')-XV	-	-	-	-	-	-	-	blaOXA-488	-	blaPDC-35	catB7*	-	-	-	-
S056A	Blood	SRR13435688	Y	128	32	16	32	128	64	64	64	8	16	2	64	235	blaGES-5	-	-	-		-	aac(6')-Ib4	-	-	-	-	aadA6	-	-	-	aph(3')-IIb*	-	aph(3')-XV	-	-	-	-	-	-	-	blaOXA-488	-	blaPDC-35	catB7*	-	-	-	-
S058	Abdominal wound	SRR13435689	Y	128	32	16	128	128	64	64	64	128	128	2	64	308	blaNDM-1	-	aac(3)-Id	-		-	-	aac(6')-Il	-	aadA11*	-	-	-	-	aph(3'')-Ib	aph(3')-IIb	-	-	aph(6)-Id	-	-	-	-	-	-	blaOXA-488	-	blaPDC-19a	catB7*	-	crpP*,crpP*	dfrB5	floR
S059	Bile	SRR13435687	Y	8	4	64	64	128	64	32	16	64	16	2	32	399	-	-	-	-		-	-	-	-	-	-	-	-	-	-	aph(3')-IIb*	-	-	-	-	-	-	-	-	-	blaOXA-851	-	blaPDC-3	catB7	-	crpP*	-	-
S061	Urine	SRR13435682	Y	128	32	32	128	128	64	64	64	128	128	1	64	308	blaNDM-1	-	aac(3)-Id	-	-	-	-	aac(6')-Il	-	aadA11*	-	-	-	-	aph(3'')-Ib	aph(3')-IIb	-	-	aph(6)-Id	-	-	-	-	-	-	blaOXA-488	-	blaPDC-19a	catB7*	-	crpP*,crpP*	dfrB5	floR
S064	Eye	SRR33819389	Y	64	32	16	128	128	64	64	64	128	128	2	32	308	blaNDM-1	-	aac(3)-Id	-	-	-	-	aac(6')-Il	-	aadA11*	-	-	-	-	aph(3'')-Ib	aph(3')-IIb	-	-	aph(6)-Id	-	-	-	-	-	blaOXA*	-	-	blaPDC-19a	catB7*	-	crpP*	dfrB5	floR
S067	Blood	SRR28249724	Y	64	32	16	128	128	64	64	64	128	128	2	64	308	blaNDM-1	-	aac(3)-Id	-	-	-	-	aac(6')-Il	-	aadA11*	-	-	-	-	aph(3'')-Ib	aph(3')-IIb	-	-	aph(6)-Id	-	-	-	-	-	-	blaOXA-488	-	blaPDC-19a	catB7*	-	crpP*	dfrB5	floR
S068	Urine	SRR33819378	Y	64	32	32	32	64	64	64	32	32	128	2	256	823	blaVIM-2	-	aac(3)-Id	-	-	-	-	aac(6')-Il	-	-	-	-	-	-	-	aph(3')-IIb*	-	-	-	-	-	-	-	-	-	-	-	blaPDC-38	catB7*	-	crpP*	dfrB5	-
S073	Bone	SRR28249722	Y	4	32	16	128	128	64	64	64	128	128	1	64	308	blaNDM-1	-	-	-	-	-	-	-	-	aadA11*	-	-	-	-	aph(3'')-Ib	aph(3')-IIb	-	-	aph(6)-Id	-	-	-	-	-	-	blaOXA-488	-	blaPDC-19a	catB7*	-	crpP*	-	floR
S075	Shin tissue	SRR33819376	Y	64	32	16	128	128	64	64	64	128	128	1	32	308	blaNDM-1	-	aac(3)-Id	-	-	-	-	aac(6')-Il	-	aadA11*	-	-	-	-	aph(3'')-Ib	aph(3')-IIb	-	-	aph(6)-Id	-	-	-	-	-	-	blaOXA-488	-	blaPDC-19a	catB7*	-	crpP*	dfrB5	floR
S078	Abdominal cavity	SRR33819375	N	4	0.5	32	16	128	32	16	16	4	4	2	128	207	-	-	-	-	-	-	-	-	-	-	-	-	-	-	-	aph(3')-IIb*	-	-	-	-	-	-	-	-	-	blaOXA-395	-	blaPDC-30	catB7*	-	crpP*	-	-
S079	Ear	SRR33819374	Y	64	32	16	32	128	64	64	64	4	32	1	64	235	blaGES-5	-	-	-	-	-	aac(6')-Ib4	-	-	-	-	aadA6	-	-	-	aph(3')-IIb*	-	aph(3')-XV	-	-	-	-	-	-	-	blaOXA-488	-	blaPDC-35	catB7*	-	-	-	-
S080	Joint fluid	SRR28249720	Y	64	32	16	128	128	64	64	64	128	128	1	128	308	blaNDM-1	-	aac(3)-Id	-	-	-	-	aac(6')-Il	-	aadA11*	-	-	-	-	aph(3'')-Ib	aph(3')-IIb	-	-	aph(6)-Id	-	-	-	-	-	-	blaOXA-488	-	blaPDC-19a	catB7*	-	crpP*,crpP*	dfrB5	floR
S086	Blood	SRR28249719	Y	64	32	16	128	128	64	64	64	128	128	2	64	308	blaNDM-1	-	aac(3)-Id	-	-	-	-	aac(6')-Il	-	aadA11*	-	-	-	-	aph(3'')-Ib	aph(3')-IIb	-	-	aph(6)-Id	-	-	-	-	-	-	blaOXA-488	-	blaPDC-19a	catB7*	-	crpP*	dfrB5	floR
S087	Urine	SRR33819373	N	64	32	4	128	128	64	64	64	128	128	1	32	308	blaNDM-1	-	aac(3)-Id	-	-	-	-	aac(6')-Il	-	aadA11*	-	-	-	-	aph(3'')-Ib	aph(3')-IIb	-	-	aph(6)-Id	-	-	-	-	-	-	blaOXA-488	-	blaPDC-19a	catB7*	-	crpP*	dfrB5	floR
S091	Foot wound	SRR33819372	Y	64	32	64	128	128	64	64	64	128	128	2	128	308	blaNDM-1	-	aac(3)-Id	-	-	-	-	aac(6')-Il	-	aadA11*	-	-	-	-	aph(3'')-Ib	aph(3')-IIb	-	-	aph(6)-Id	-	-	-	-	-	-	blaOXA-488	-	blaPDC-19a	catB7*	-	crpP*	dfrB5	floR
S092	Blood	SRR28249717	Y	4	32	16	128	128	64	64	64	128	128	2	64	308	blaNDM-1	-	-	-	-	-	-	-	-	aadA11*	-	-	-	-	aph(3'')-Ib	aph(3')-IIb	-	-	aph(6)-Id	-	-	-	-	-	-	blaOXA-488	-	blaPDC-19a	catB7*	-	crpP*	-	floR
S093	Vaginal swab	SRR28249716	Y	64	32	16	128	128	64	64	64	128	128	2	128	308	blaNDM-1	-	aac(3)-Id	-	-	-	-	aac(6')-Il	-	aadA11*	-	-	-	-	aph(3'')-Ib	aph(3')-IIb	-	-	aph(6)-Id	-	-	-	-	-	-	blaOXA-488	-	blaPDC-19a	catB7*	-	crpP*	dfrB5	floR
S094	Hip tissue	SRR28249714	Y	16	16	64	128	128	64	64	64	128	32	1	128	645	-	-	-	-	-	-	-	-	-	-	-	-	-	-	-	aph(3')-IIb*	-	-	-	-	-	-	-	-	-	blaOXA-851	-	blaPDC-120	catB7*	-	crpP*	-	-
S097	Groin tissue	SRR33819371	Y	4	8	32	32	128	8	4	4	8	8	1	64	839	-	-	-	-	-	-	-	-	-	-	-	-	-	-	-	aph(3')-IIb*	-	-	-	-	-	-	-	-	-	blaOXA-1025	-	blaPDC-1	catB7*	-	-	-	-
S100	Bronchoalveolar lavage	SRR33819370	N	128	32	16	64	128	2	1	16	64	64	2	64	235	-	-	-	-	-	-	aac(6')-Ib4	-	-	-	-	aadA6	-	-	-	aph(3')-IIb*	-	aph(3')-XV	-	-	-	-	blaGES-1	-	-	blaOXA-488	-	blaPDC-35	catB7*	-	-	-	-
S101	Blood	SRR33819388	Y	32	32	32	128	64	32	64	64	128	128	2	2048	235	blaIMP-7	aac(3)-Ic	-	-	-	aac(6')-Ib3	-	-	-	-	aadA2	-	-	-	-	aph(3')-IIb*	-	-	-	-	-	-	-	-	-	blaOXA-488	-	blaPDC-35	catB7*	cmlA5	-	-	-
S101A	Sputum	SRR33819386	Y	8	32	64	128	128	4	16	16	64	8	0.5	2048	235	-	aac(3)-Ic	-	-	-	-	-	-	-	-	-	-	-	-	-	aph(3')-IIb*	-	-	-	-	-	-	-	-	-	blaOXA-488	-	blaPDC-35	catB7*	cmlA5	-	-	-
S102	Blood	SRR28249709	Y	32	32	16	128	128	64	64	64	128	128	1	128	308	blaNDM-1	-	aac(3)-Id	-	-	-	-	aac(6')-Il	-	aadA11*	-	-	-	-	aph(3'')-Ib	aph(3')-IIb	-	-	aph(6)-Id	-	-	-	-	-	-	blaOXA-488	-	blaPDC-19a	catB7*	-	crpP*	dfrB5	floR
S104	Urine	SRR33819387	Y	64	32	32	128	128	64	64	64	128	128	1	128	308	blaNDM-1	-	aac(3)-Id	-	-	-	-	aac(6')-Il	-	aadA11*	-	-	-	-	aph(3'')-Ib	aph(3')-IIb	-	-	aph(6)-Id	-	-	-	-	-	blaOXA*	-	-	blaPDC-19a	catB7*	-	crpP*	dfrB5	floR
S105	Tissue	SRR28249708	Y	64	32	16	128	128	64	64	64	128	128	1	128	308	blaNDM-1	-	aac(3)-Id	-	-	-	-	aac(6')-Il	-	aadA11*	-	-	-	-	aph(3'')-Ib	aph(3')-IIb	-	-	aph(6)-Id	-	-	-	-	-	-	blaOXA-488	-	blaPDC-19a	catB7*	-	crpP*	dfrB5	floR
S107	Blood	SRR28249705	Y	64	32	16	128	128	64	64	64	128	128	1	64	308	blaNDM-1	-	aac(3)-Id	-	-	-	-	aac(6')-Il	-	aadA11*	-	-	-	-	aph(3'')-Ib	aph(3')-IIb	-	-	aph(6)-Id	-	-	-	-	-	-	blaOXA-488	-	blaPDC-19a	catB7*	-	crpP*,crpP*	dfrB5	floR
S112	Urine	SRR28249702	Y	64	32	16	128	128	64	64	64	128	128	1	128	308	blaNDM-1	-	aac(3)-Id	-	-	-	-	aac(6')-Il	-	aadA11*	-	-	-	-	aph(3'')-Ib	aph(3')-IIb	-	-	aph(6)-Id	-	-	-	-	-	-	blaOXA-488	-	blaPDC-19a	catB7*	-	crpP*	dfrB5	floR
S120	Urine	SRR28249699	Y	128	32	16	128	128	64	64	64	128	128	2	32	308	blaNDM-1	-	aac(3)-Id	-	-	-	-	aac(6')-Il	-	aadA11*	-	-	-	-	aph(3'')-Ib	aph(3')-IIb	-	-	aph(6)-Id	-	-	-	-	-	-	blaOXA-488	-	blaPDC-19a	catB7*	-	crpP*	dfrB5	floR
S122	Abdominal cavity	SRR33819385	Y	4	4	64	64	128	32	64	16	64	16	1	4	16	-	-	-	-	-	-	-	-	-	-	-	-	-	-	-	aph(3')-IIb	-	-	-	-	-	-	-	-	blaOXA*	-	-	blaPDC-24	catB7*	-	-	-	-
S126	Blood	SRR28249697	Y	4	32	32	128	32	64	64	64	128	128	1	64	235	blaIMP-1	-	-	-	-	-	aac(6')-Ib4,aac(6')-Ib4	-	-	-	-	aadA6	-	-	-	aph(3')-IIb*	-	-	-	-	-	-	-	-	-	blaOXA-488	-	blaPDC-35	catB7*	-	crpP*	-	-
S127	Sputum	SRR33819384	N	4	16	32	16	32	2	16	4	128	128	2	128	408	-	-	-	-	-	-	-	-	-	-	-	-	-	-	-	aph(3')-IIb	-	-	-	-	-	-	-	-	blaOXA*	-	-	blaPDC*	catB7*	-	-	-	-
S128	Penis tissue	SRR33819383	Y	8	32	32	128	128	64	64	64	128	128	1	64	1076	-	-	-	-	-	-	-	-	-	-	-	-	-	-	-	aph(3')-IIb	-	-	-	-	-	-	-	-	blaOXA*	-	-	blaPDC-16	catB7*	-	-	-	-
S129	Ear	SRR33819382	N	64	32	16	4	16	16	8	4	4	0.5	1	64	308	-	-	aac(3)-Id	-	-	-	-	aac(6')-Il	-	aadA11*	-	-	-	-	aph(3'')-Ib	aph(3')-IIb	-	-	aph(6)-Id	-	-	-	-	-	-	blaOXA-488	-	blaPDC-19a	catB7*	-	crpP*	dfrB5	floR
S135	Foot wound	SRR33819381	Y	128	32	32	128	128	64	64	64	128	128	1	64	308	blaNDM-1	-	aac(3)-Id	-	-	-	-	aac(6')-Il	-	aadA11*	-	-	-	-	aph(3'')-Ib	aph(3')-IIb	-	-	aph(6)-Id	-	-	-	-	-	-	blaOXA-488	-	blaPDC-19a	catB7*	-	crpP*	dfrB5	floR
S143	Foot tissue	SRR33819380	Y	8	2	64	128	128	64	64	64	128	32	0.25	0.25	3322	-	-	-	-	-	-	-	-	-	-	-	-	-	-	aph(3'')-Ib	-	-	-	aph(6)-Id	-	-	-	-	-	-	-	-	blaPDC-125	-	-	crpP*	-	-
S144	Neck tissue	SRR33819379	Y	16	32	64	128	128	64	64	64	128	128	1	64	235	blaIMP-7	aac(3)-Ic	-	-	-	aac(6')-Ib3	-	-	-	-	aadA2	-	-	-	-	aph(3')-IIb*	-	-	-	-	-	-	-	-	-	blaOXA-488	-	blaPDC-35	catB7*	cmlA5	-	-	-
S148	Joint fluid	SRR33819377	Y	64	32	16	128	128	64	64	64	128	128	2	64	308	blaNDM-1	-	aac(3)-Id	-	-	-	-	aac(6')-Il	-	aadA11*	-	-	-	-	aph(3'')-Ib	aph(3')-IIb	-	-	aph(6)-Id	-	-	-	-	-	-	blaOXA-488	-	blaPDC-19a	catB7*	-	crpP*	dfrB5	floR
[truncated: 24 more columns]

## Sheet: Supplementary data 2
Supplementary table 2. Cases excluded from outcomes analyses
Case	Culture site	Exclusion reason
S053A	Sputum	Consecutive isolate of S053 subject
S056A	Blood	Consecutive isolate of S056 subject
S101A	Sputum	Consecutive isolate of S101 subject
S022	Blood	Died - iACT-guided therapy given <72h
S037	Sputum	Died - iACT-guided therapy given <72h
S035	Urine	Died prior iACT-guided therapy initiation
S100	Bronchoalveolar lavage	Died prior iACT-guided therapy initiation
S105	Foot wound	Died prior iACT-guided therapy initiation
S107	Blood	Died prior iACT-guided therapy initiation
S038	Toe wound	iACT-guided therapy <72h - managed with levofloxacin monotherapy (inactive)
S061	Urine	Not started on iACT-guided therapy - comfort measures
S026	Left heel	Not started on iACT-guided therapy - conservative wound care management
S007	Pleural fluid	Not started on iACT-guided therapy - continued on non-bactericidal combination
S034	Sputum	Not started on iACT-guided therapy - managed with ceftazidime monotherapy (inactive)
S059	Bile	Not started on iACT-guided therapy - managed with ciprofloxacin monotherapy (inactive)
S104	Urine	Not started on iACT-guided therapy - managed with piperacillin-tazobactam monotherapy (inactive)
S122	Abdominal cavity	Polymicrobial - concomitant carbapenem-resistant Achromobacter xylosoxidans
S021	Blood	Polymicrobial - concomitant carbapenem-resistant Acinetobacter baumannii
S052	Bone	Polymicrobial - concomitant carbapenem-resistant Acinetobacter baumannii
S091	Toe wound	Polymicrobial - concomitant carbapenem-resistant Acinetobacter baumannii
S015	Sputum	Polymicrobial - concomitant carbapenem-resistant Enterobacterales
S020	Sputum	Pre-emptive testing - no clinical infection
S075	Right shin tissue	Pre-emptive testing - no clinical infection
S135	Foot wound	Pre-emptive testing - no clinical infection

## Sheet: Supplementary data 3
Supplementary data 3. Treatment and outcomes of 42 clinically-evaluable cases
Subject	ICU stay	Infection	Bloodstream involvement	Pre-iACT CRPA therapya	Bactericidal?	Time from index to iACT results	Time from results to iACT-guided therapy	Post-iACT CRPA therapya	Pre-iACT duration	Post-iACT duration	Total duration	Bloodstream clearance	End of therapy response	30-day CRPA reinfection
S102		GIT	✓	ATM + PMB	✓	6	14	FOF + MEMb	17	5	22	Yes	Yes	No
S019		GIT	✓	COL + MEM + AMK	✓	9	1	COL + MEM	9	8	17	Yes	Yes	No
S023		GIT		CIP + TZP	✓	6	4	CIP + ATM	9	34	43	-	Yes	-
S078		GIT		CIP + MEM	✓	8	1	LVX + TZP	4	28	32	-	Yes	No
S009		BSI	✓	ATM + PMB	✓	4	5	ATM + DORb	7	7	14	Yes	Yes	No
S092		BSI	✓	ATM + AMK	✓	5	No change	-	15	-	15	Yes	Yes	No
S056*		BSI	✓	ATM + LVX	✓	6	0	ATM + MEM	3	17	20	Yes	Yes	Yes
S067		BSI	✓	ATM + FOF	✓	6	0	ATM + MEM	3	6	9	Yes	Yes	Yes
S051		BSI	✓	PMB + MEM	✓	4	1	ATM + FEP	3	10	13	Yes	Yes	No
S086		BSI	✓	ATM + PMB + MEM	✓	5	2	ATM + DOR	5	16	21	Yes	Yes	No
S148		BJI		ATM + CZA	✓	9	No change	-	42	-	42	-	Yes	No
S054		BJI		ATM + TZP	✓	6	7	ATM + LVXb	11	36	47	-	Yes	No
S013		BJI		PMB	✓	8	1	PMB + ATMb	6	42	48	-	Yes	No
S080		BJI		ATM + PMB	✓	9	3	ATM + FOFb	9	67	76	-	Yes	No
S047		BJI		MEM	~	9	0	MEM + LVX	9	56	65	-	Yes	No
S094		BJI		MEM		6	2	MEM + FOF + LVX	8	63	71	-	Yes	No
S073		BJI		CZA		7	0	ATM + FOF + LVXb	3	27	30	-	Yes	No
S018	✓	Lung		ATM + PMB + LVX + (NEB) COL	✓	7	No change	-	38	-	38	-	Deathc	-
S011	✓	Lung	✓	ATM + PMB + MEM + (NEB) COL	✓	8	1	PMB + MEM + (NEB) COLb	7	6	13	Yes	Deathd	-
S045	✓	Lung	✓	MEM + (NEB)COL	✓	6	2	ATM + FOF + (NEB) COL	4	11	15	Yes	Yes	No
S101*	✓	BSI; Lung		ATM + PMB	✓	9	11	ATM + FOF + LVXb	15	35	50	Yes	Yes	Yes
S039		Lung		CZA; C/T	✓	7	0	LVX + MEM	7	45	52	-	Yes	No
S127	✓	Lung		TZP	✓	9	0	LVX + TZP	6	8	14	-	Yes	-f
S053*	✓	Lung	✓	ATM		5	1	ATM+MEMb	6	33	39	Yes	Yes	Yes
S055		SSTI		ATM + FOF	✓	7	No change	-	12	-	12	-	Yes	No
S097		SSTI		CZA	✓	6	1	LVX + FEP	4	27	31	-	Yes	No
S143		SSTI		MEM + AMK	✓	7	0	FOF + TZP	3	20	23	-	Noe	No
S144		SSTI		CZA + AMK	✓	8	0	ATM + FOF + LVX	5	20	25	-	Yes	No
S058		SSTI		ATM + MEM	~	14	0	ATM + IPM	8	24	32	-	Yes	No
S120		UTI		ATM + MEM		6	0	ATM + FOF	3	6	9	-	Yes	No
S087		UTI		ATM	✓	5	1	ATM + FEP	4	11	15	-	Yes	No
S042		UTI		PMB	✓	14	3	ATM + LVX	14	21	35	-	Yes	No
S112		UTI		ATM + COL	✓	7	0	ATM + MEM	5	11	16	-	Yes	No
S046		UTI		ATM + AMK	✓	5	1	ATM + FOF	4	5	9	-	Yes	No
S028		UTI	✓	PMB + MEM	✓	7	0	ATM + LVX	6	9	15	Yes	Yes	No
S126		UTI	✓	TZP + AMK	✓	5	5	ATM + FOF + LVX	8	38	46	Yes	Yes	No
S093		UTI	✓	PMB + FDC	✓	5	0	FOF + MEM	3	13	16	Yes	Yes	No
S068		UTI	✓	PMB + FEP	✓	8	0	LVX + FEP	5	9	14	Yes	Yes	No
S064		Eye		[PMB + LVX + GEN] (TOP)	✓	8	No change	-	77	-	77	-	Yes	No
S129		Ear		TZP + CIP (TOP)		9	0	ATM + LVX + (TOP) [PMB+NEO+CIP]	9	10	19	-	Yes	No
S079		Ear		ATM		7	0	ATM + LVX + (TOP) [PMB+NEO+CIP]b	4	53	57	-	Yes	Yes
S128		Penis		ATM		7	0	ATM + FOF	3	9	12	-	Yes	No
*Two iACTs conducted for these cases “-” denotes non-applicable/non-evaluable aAll agents listed are administered parenterally unless otherwise stated. “ ~ ” denotes non-bactericidal regimens which are at least bacteriostatic. bSubsequent therapy changes are documented in "Cases with therapy modification" tab cAntimicrobials were withdrawn after 45 days in this patient with a background of lung a…

## Sheet: Supplementary data 4
Supplementary data 4. Cases requiring further therapy modification post-iACT
Subject	Infection	Clinical background	Total CRPA therapy duration	Pre-iACT CRPA therapy	Duration	Post-iACT CRPA therapy 1	Duration	Change reason	Post-iACT CRPA therapy 2	Duration	Change reason	Post-iACT CRPA therapy 3	Duration	Change reason	Post-iACT CRPA therapy 4	Duration	Change reason	Post-iACT CRPA therapy 5	Duration	Change reason	Post-iACT CRPA therapy 6	Duration	Change reason	Post-iACT CRPA therapy 7	Duration
S009	Bloodstream	Refractory acute myeloid leukaemia; elective admission for salvage chemotherapy and transplant; profound neutropenia	14	ATM+PMB	7	ATM+DOR	7	Changed to a suitable regimen for outpatient parenteral antimicrobial therapy	-	-	-	-	0	-	-	0	-	-	0	-	-	0	-	-	0
S011	Lung	Developed severe sepsis after recent CABG for heart failure at Bangladesh hospital, transferred to Singapore for further management	13	ATM+PMB+MEM+COL (NEB)	7	PMB+MEM+(NEB)COL	3	Non-improving on initial regimen + addition of LVX for empiric cover of Stenotrophomonas	FEP+MEM+LVX+COL (NEB)	3	-	-	0	-	-	0	-	-	0	-	-	0	-	-	0
S053	Lung	End-stage renal failure/diabetes; subactute intestinal obstruction	39	ATM	6	ATM+MEM	6	Addition of PMB empirically after patient deteriorated (collapse with pulseless electrical activity)	ATM+MEM+PMB	3	Change IV PMB to NEB COL for better lung penetration for new ATM-resistantCRPA ventilator-associated pneumonia	ATM+MEM+ (NEB)COL	5	Changed to new bactericidal regimen based on the second iACT of lung isolate	ATM+FOF+COL (NEB)	11	Regimen changed based on iACT recommendation to reduce prolonged use of nebulised colistin	ATM+FOF+LVX	4	LVX stopped due to myoclonic jerks	ATM+FOF	4	-	-	0
S054	Bone/joint	Diabetes; methicillin-susceptible Staphylococcal septic arthritis and femur osteomyelitis treated with cefazolin	47	ATM+TZP	11	No change	0	Trial change in view of Increasing SCr although Scr change unlikely due TZP	ATM+LVX	36	-	-	0	-	-	0	-	-	0	-	-	0	-	-	0
S073	Bone/joint	Diabetic with peripheral vascular disease; left toes amputation with recurrent foot infections; left knee septic arthritis being treated with ceftriaxone at stepdown care facility	30	CZA	3	ATM+FOF+LVX	14	Developed electrolytes imbalance with FOF	ATM+CZA	13	-	-	0	-	-	0	-	-	0	-	-	0	-	-	0
S079	Ear	Recurrent left malignant otitis externa	57	ATM	4	ATM+LVX+(TOP)[PMB+NEO+CIP]	23	New FEP-susceptible/ATM-intermediate CRPA ear culture	FEP+LVX+(TOP)[PMB+NEO+CIP]	30	-	-	0	-	-	0	-	-	0	-	-	0	-	-	0
S080	Bone/joint	Prosthetic total hip replacement complicated recurrent infections on life-long PO levofloxacin suppression therapy	76	PMB --> ATM+PMB	9	ATM+FOF	51	FOF held off due to electrolytes derangement	ATM	10	FOF restarted and ATM changed to MEM for concurrent empiric cover of hospital-acquired pneumonia	MEM+FOF	6	-	-	0	-	-	0	-	-	0	-	-	0
S097	Skin/soft tissue	Metastatic penile cancer	31	CZA	4	LVX+FEP	16	New FEP-resistant CRPA	LVX+CZA	11	-	-	0	-	-	0	-	-	0	-	-	0	-	-	0
S101	Bloodstream --> Lung	Ischaemic heart disease with mitral stenosis, requiring ECMO in the intensive care unit	41	ATM+PMB	8	No change	0	iACT recommendation to change therapy after 1 week of ATM+PMB to avoid prolonged PMB usage	ATM+FOF+LVX	3	Empiric cover for new septic episode; electrolyte disturbances with FOF	ATM+PMB	3	Developed CRPA pneumonia - therapy optimised for penetration to lung. Bacteremia has cleared.	ATM+COL (NEB)	11	Drug exanthem (all antibiotics including gram-postive cover discontinued)	Antibiotics held off	5	Antibiotics restarted	ATM+LVX+PMB	2	Regimen optimized for lung source	ATM+(NEB)COL	14
S102	Intraabdominal	Previous drug abuser with hepatitis C, elective admission for pancreatic cyst management (pancreatosplenectomy)	22	ATM+PMB	17	No change	0	Developed parasthesia and hyperpigmentation with PMB	FOF+MEM	5	-	-	0	-	-	0	-	-	0	-	-	0	-	-	0
Abbreviations: AMK, amikacin; ATM, aztreonam; CAZ, ceftazidime; CIP, ciproflaxacin; COL, colistin; C/T, ceftolozane/tazobactam; CZA, ceftazidime-avibactam; FDC, cefiderocol; FEP, cefepime; FOF, fosfomycin; GEN, gentamicin; LVX, levofloxacin; MEM, meropenem; NEO, neomycin; PMB, polymyxin B; TZP, piperacillin-tazobactam
